# Supplementary material for: Common cause versus dynamic mutualism: Insights into ADHD's common comorbidities
Source: JCPP Adv. 2026 Jun 18:e70142. Online ahead of print. doi: 10.1002/jcv2.70142 (PMC13339281; doi:10.1002/jcv2.70142)
Supplement: Supplementary file 2 — Supporting Information S2 [file JCV2-9999-e70142-s001.xlsx]

## Sheet: TOC
Table S1.	ADHD, neurodevelopmental, externalizing, and internalizing items from the CBCL.
Table S2.	Convergent validity of the Neurodevelopmental Scale and the SSRS.
Table S3.	Parameter estimates for the random intercept cross-lagged panel models.
Table S4.	Key parameters from the random intercept cross-lagged panel models by sex.
Table S5.	Intraclass correlations for ADHD variables and other psychopathology spectra.
Table S6.	Model fit statistics for the latent curve models with structured residuals.
Table S7.	Parameter estimates for the latent curve models with structured residuals.
Figure S1.	Cross-lagged associations between ADHD and another psychopathology (e.g., externalizing, neurodevelopmental) across four assessment waves.

## Sheet: Table S1.
		Table S1. ADHD, externalizing, and neurodevelopmental symptoms from the CBCL.
ADHD			Externalizing		Neurodevelopmental
			Aggressive Behavior	Rule-Breaking Behavior
IA1	cbcl_q08_p	Difficulty concentrating	Argues	Alcohol use	Acted young
IA2	cbcl_q78_p	Inattentive	Mean	Lacks guilt	Obsession
IH1	cbcl_q10_p	Hyperactive	Demands attention	Breaks rules	Doesn't get along with other kids
IH1	cbcl_q41_p	Impulsive	Destroy own things	Bad friends	Fears certain animals/situations
IH2	cbcl_q93_p	Talked too much	Destrys others' things	Lies/cheats	Perferred alone
IH3	cbcl_q104_p	Loud	Disobedient at home	Perfer older children	Twitching
CD1	cbcl_q13_p	Confused	Disobedient at school	Run away	Poor coordination
CD2	cbcl_q17_p	Daydreamed	Fights	Sets fires	Repetitive behavior
CD3	cbcl_q80_p	Stared blankly	Attacks	Sex problems	Speech problem
---	---		Screams	Steals from homes	Strange behavior
---	---		Stubborn	Steals from others	Withdrawn
---	---		Mood changes	Swears
---	---		Sulks	Thinks sex
---	---		Suspiciousness	Tobacco use
---	---		Teases	Traunt
---	---		Temper tantrum	Uses drugs
---	---		Threatens	Vandalism
		Note. Blue = Items from the Internalizing scale; Pink = Items removed due to low endorsement rate (< 2%).
	Remove Loud (cbcl_q104_p) from Externalizing
	Remove Withdrawal (cbcl_q111_p) and Fears (cbcl_q29_p) from Internalizing
	Items removed from longitudinal measurement invariance model and formal analyses due to low endorsement rate.

## Sheet: Table S2.
Table S2. Convergent validity of the Neurodevelopmental Scale and the SSRS.
		Neurodevelopmental	SSRS
CBCL Scales
	Aggressive Behavior	0.59	0.49
	Anxious/Depressed	0.6	0.47
	Rule-Breaking Behavior	0.5	0.41
	Social Problems	0.68	0.6
	Somatic Complaints	0.4	0.3
	Thought Problems	0.62	0.51
	Withdrawn/Depressed	0.64	0.56
Other Variables
	Weight	0.04	0.04
	Waist circumference	0.06	0.06
	Height	0	0.01
WISC-V (Full Scale IQ)
	Intelligence	-0.06	-0.06
NIH Toolbox Cognition Total Composite Score
	General cognitive ability	-0.09	-0.1

## Sheet: Table S3.
Table S3. Key parameters from the random intercept cross-lagged panel models.
				Global ADHD				Inattention				Hyperactivity/Impulsivity				Cognitive Disengagement
				Std B	SE	p		Std B	SE	p		Std B	SE	p		Std B	SE	p
Correlations between Random Intercept Factors
		Externalizing		0.691	0.009	0		0.582	0.01	0		0.729	0.009	0		0.414	0.016	0
		Neurodevelopmental		0.759	0.008	0		0.659	0.009	0		0.681	0.01	0		0.657	0.013	0
Within-person Cross-sectional Associations
	Externalizing
			Baseline	0.506	0.016	0		0.355	0.016	0		0.505	0.016	0		0.265	0.021	0
			One-year follow-up	0.477	0.018	0		0.302	0.018	0		0.456	0.018	0		0.284	0.025	0
			Two-year follow-up	0.51	0.023	0		0.336	0.021	0		0.442	0.024	0		0.285	0.027	0
			Three-year follow-up	0.533	0.018	0		0.364	0.016	0		0.465	0.02	0		0.295	0.021	0
	Neurodevelopmental
			Baseline	0.519	0.016	0		0.365	0.016	0		0.448	0.017	0		0.374	0.021	0
			One-year follow-up	0.455	0.017	0		0.326	0.017	0		0.371	0.017	0		0.339	0.023	0
			Two-year follow-up	0.431	0.024	0		0.272	0.021	0		0.338	0.025	0		0.311	0.026	0
			Three-year follow-up	0.469	0.019	0		0.327	0.016	0		0.331	0.021	0		0.374	0.022	0
Cross-lagged Associations
	Externalizing
			BL ADHD -> Y1 Externalizing	0.034	0.023	0.142		-0.002	0.019	0.923		0.051	0.023	0.026		0.022	0.025	0.368
			Y1 ADHD -> Y2 Externalizing	-0.024	0.031	0.439		-0.025	0.023	0.283		-0.017	0.027	0.539		0.036	0.028	0.195
			Y2 ADHD -> Y3 Externalizing	0.029	0.029	0.316		0.027	0.021	0.2		-0.001	0.028	0.983		0.052	0.026	0.051
			BL Externalizing -> Y1 ADHD	-0.007	0.025	0.768		0.021	0.022	0.346		0.031	0.024	0.207		0.015	0.023	0.509
			Y1 Externalizing -> Y2 ADHD	0.044	0.031	0.154		0.036	0.025	0.147		0.023	0.03	0.452		0.002	0.03	0.958
			Y2 Externalizing -> Y3 ADHD	0.104	0.035	0.003		0.052	0.025	0.036		0.067	0.033	0.04		0.027	0.024	0.263
	Neurodevelopmental
			BL ADHD -> Y1 Neurodevelopmental	0.097	0.021	0		0.054	0.018	0.003		0.099	0.02	0		0.033	0.023	0.145
			Y1 ADHD -> Y2 Neurodevelopmental	0.019	0.027	0.486		0.003	0.022	0.904		0.017	0.024	0.489		0.022	0.027	0.426
			Y2 ADHD -> Y3 Neurodevelopmental	-0.039	0.027	0.147		-0.003	0.02	0.876		-0.045	0.026	0.079		-0.022	0.025	0.384
			BL Neurodevelopmental -> Y1 ADHD	0.023	0.022	0.309		0.033	0.02	0.102		0.055	0.021	0.01		0.057	0.026	0.028
			Y1 Neurodevelopmental -> Y2 ADHD	0.018	0.028	0.519		0.021	0.024	0.386		0.031	0.026	0.246		0.002	0.028	0.942
			Y2 Neurodevelopmental -> Y3 ADHD	0.085	0.031	0.006		0.056	0.023	0.014		0.049	0.029	0.092		0.045	0.026	0.089
Auto-regressive Associations
	Externalizng
			BL ADHD -> Y1 ADHD	0.326	0.021	0		0.29	0.022	0		0.29	0.022	0		0.174	0.027	0
			Y1 ADHD -> Y2 ADHD	0.081	0.031	0.008		0.077	0.028	0.006		0.077	0.028	0.006		0.053	0.033	0.103
			Y2 ADHD -> Y3 ADHD	-0.02	0.04	0.613		-0.02	0.036	0.585		-0.02	0.036	0.585		0.055	0.034	0.101
			BL Externalizing -> Y1 Externalizing	0.244	0.032	0		0.24	0.032	0		0.24	0.032	0		0.259	0.031	0
			Y1 Externalizing -> Y2 Externalizing	0.168	0.043	0		0.17	0.042	0		0.17	0.042	0		0.153	0.041	0
			Y2 Externalizing -> Y3 Externalizing	0.172	0.039	0		0.186	0.037	0		0.186	0.037	0		0.175	0.039	0
	Neurodevelopmental
			BL ADHD -> Y1 ADHD	0.311	0.02	0		0.278	0.021	0		0.109	0.035	0.002		0.16	0.026	0
			Y1 ADHD -> Y2 ADHD	0.097	0.03	0.001		0.073	0.027	0.007		0.146	0.033	0		0.063	0.032	0.046
			Y2 ADHD -> Y3 ADHD	0.005	0.038	0.903		0	0.036	0.993		0.302	0.023	0		0.055	0.033	0.096
			BL Neurodevelopmental -> Y1 Neurodevelopmental	0.177	0.027	0		0.193	0.027	0		0.307	0.021	0		0.212	0.026	0
			Y1 Neurodevelopmental -> Y2 Neurodevelopmental	0.147	0.031	0		0.16	0.031	0		0.085	0.028	0.002		0.147	0.032	0
			Y2 Neurodevelopmental -> Y3 Neurodevelopmental	0.197	0.029	0		0.196	0.029	0		0.002	0.037	0.966		0.189	0.03	0

## Sheet: Table S4.
Table S4. Key parameters from the random intercept cross-lagged panel models by sex.
				Global ADHD												Inattention												Hyperactivity/Impulsivity												Cognitive Disengagement
				Boys						Girls						Boys						Girls						Boys						Girls						Boys						Girls
				Std B	SE	83% LL	83% UL	p		Std B	SE	83% LL	83% UL	p		Std B	SE	83% LL	83% UL	p		Std B	SE	83% LL	83% UL	p		Std B	SE	83% LL	83% UL	p		Std B	SE	83% LL	83% UL	p		Std B	SE	83% LL	83% UL	p		Std B	SE	83% LL	83% UL
Random Intercepts
		Externalizing		0.818	0.013	0.800164	0.835836	0		0.662	0.03	0.62084	0.70316	0		0.765	0.017	0.741676	0.788324	0		0.546	0.036	0.496608	0.595392	0		NO CONVERGENCE						NO CONVERGENCE						0.583	0.026	0.547328	0.618672	0		0.397	0.055	0.32154	0.47246
		Neurodevelopmental		0.878	0.011	0.862908	0.893092	0		0.429	0.07	0.33296	0.52504	0		0.825	0.016	0.803048	0.846952	0		0.636	0.04	0.58112	0.69088	0		0.822	0.016	0.800048	0.843952	0		0.702	0.043	0.643004	0.760996	0		0.754	0.024	0.721072	0.786928	0		0.573	0.053	0.500284	0.645716
Random Slopes
		Externalizing		-0.438	1.154	-2.02129	1.14529	0.704		0.696	0.159	0.477852	0.914148	0		-0.812	2.399	-4.10343	2.47943	0.735		0.61	0.188	0.352064	0.867936	0.001		NO CONVERGENCE						NO CONVERGENCE						-0.809	4.299	---	---	0.851		0.472	0.15	0.2662	0.6778
		Neurodevelopmental		0.742	0.178	0.497784	0.986216	0		0.841	0.157	0.625596	1.0564	0		0.385	0.27	0.01456	0.75544	0.153		0.838	0.185	0.58418	1.09182	0		0.556	0.339	0.090892	1.02111	0.1		0.837	0.324	0.392472	1.28153	0.01		0.669	0.163	0.445364	0.892636	0		0.64	0.152	0.431456	0.848544
Within-person Cross-sectional Associations
	Externalizing
			Baseline	0.641	0.052	0.569656	0.712344	0		0.488	0.088	0.367264	0.608736	0		0.484	0.068	0.390704	0.577296	0		0.293	0.104	0.150312	0.435688	0.005		NO CONVERGENCE						NO CONVERGENCE						0.384	0.068	---	---	0		0.247	0.12	0.08236	0.41164
			One-year follow-up	0.494	0.035	0.44598	0.54202	0		0.463	0.035	0.41498	0.51102	0		0.314	0.042	0.256376	0.371624	0		0.274	0.042	0.216376	0.331624	0		NO CONVERGENCE						NO CONVERGENCE						0.306	0.047	---	---	0		0.296	0.051	0.226028	0.365972
			Two-year follow-up	0.473	0.06	0.39068	0.55532	0		0.517	0.056	0.440168	0.593832	0		0.299	0.057	0.220796	0.377204	0		0.352	0.047	0.287516	0.416484	0		NO CONVERGENCE						NO CONVERGENCE						0.288	0.063	---	---	0		0.18	0.077	0.074356	0.285644
			Three-year follow-up	0.655	0.074	0.553472	0.756528	0		0.467	0.153	0.257084	0.676916	0.002		0.449	0.065	0.35982	0.53818	0		0.334	0.116	0.174848	0.493152	0.004		NO CONVERGENCE						NO CONVERGENCE						0.374	0.082	---	---	0		0.022	0.277	-0.358044	0.402044
	Neurodevelopmental
			Baseline	0.533	0.062	0.447936	0.618064	0		0.429	0.07	0.33296	0.52504	0		0.415	0.075	0.3121	0.5179	0		0.246	0.079	0.137612	0.354388	0.002		0.517	0.057	0.438796	0.595204	0		0.324	0.075	0.2211	0.4269	0		0.389	0.081	0.277868	0.500132	0		0.388	0.081	0.276868	0.499132
			One-year follow-up	0.474	0.029	0.434212	0.513788	0		0.468	0.026	0.432328	0.503672	0		0.334	0.032	0.290096	0.377904	0		0.366	0.028	0.327584	0.404416	0		0.41	0.028	0.371584	0.448416	0		0.351	0.03	0.30984	0.39216	0		0.378	0.034	0.331352	0.424648	0		0.402	0.037	0.351236	0.452764
			Two-year follow-up	0.348	0.094	0.219032	0.476968	0		0.324	0.069	0.229332	0.418668	0		0.211	0.078	0.103984	0.318016	0.007		0.202	0.059	0.121052	0.282948	0.001		0.216	0.098	0.081544	0.350456	0.027		0.314	0.059	0.233052	0.394948	0		0.213	0.104	0.070312	0.355688	0.041		0.1	0.082	-0.012504	0.212504
			Three-year follow-up	0.223	0.413	-0.343636	0.789636	0.589		0.166	0.247	-0.172884	0.504884	0.5		0.226	0.232	-0.092304	0.544304	0.328		0.105	0.162	-0.117264	0.327264	0.518		0.04	0.639	-0.836708	0.916708	0.95		0.196	0.144	-0.001568	0.393568	0.174		-0.27	1.89	-2.86308	2.32308	0.886		-0.242	0.536	-0.977392	0.493392
Cross-lagged Associations
	Externalizing
			BL ADHD -> W1 Externalizing	0.072	0.076	-0.032272	0.176272	0.342		0.151	0.091	0.026148	0.275852	0.096		-0.004	0.06	-0.08632	0.07832	0.947		0.071	0.062	-0.014064	0.156064	0.25		NO CONVERGENCE						NO CONVERGENCE						0.019	0.053	-0.053716	0.091716	0.724		0.107	0.077	0.001356	0.212644
			W1 ADHD -> W2 Externalizing	-0.058	0.045	-0.11974	0.00374	0.197		0.01	0.042	-0.047624	0.067624	0.807		-0.051	0.033	-0.096276	-0.005724	0.12		-0.01	0.03	-0.05116	0.03116	0.729		NO CONVERGENCE						NO CONVERGENCE						-0.021	0.045	-0.08274	0.04074	0.639		0.008	0.036	-0.041392	0.057392
			W2 ADHD -> W3 Externalizing	0.06	0.084	-0.055248	0.175248	0.477		0.096	0.153	-0.113916	0.305916	0.529		0.038	0.055	-0.03746	0.11346	0.49		0.117	0.113	-0.038036	0.272036	0.304		NO CONVERGENCE						NO CONVERGENCE						0.066	0.067	-0.025924	0.157924	0.324		-0.161	0.152	-0.369544	0.047544
			BL Externalizing -> W1 ADHD	0.074	0.072	-0.024784	0.172784	0.307		-0.081	0.079	-0.189388	0.027388	0.309		0.114	0.072	0.015216	0.212784	0.11		-0.081	0.084	-0.196248	0.034248	0.338		NO CONVERGENCE						NO CONVERGENCE						0.096	0.07	-4e-05	0.19204	0.173		0.033	0.08	-0.07676	0.14276
			W1 Externalizing -> W2 ADHD	-0.014	0.044	-0.074368	0.046368	0.75		0.069	0.034	0.022352	0.115648	0.043		-0.023	0.036	-0.072392	0.026392	0.536		0.075	0.029	0.035212	0.114788	0.01		NO CONVERGENCE						NO CONVERGENCE						0.024	0.041	-0.032252	0.080252	0.563		0.018	0.033	-0.027276	0.063276
			W2 Externalizing -> W3 ADHD	0.119	0.102	-0.020944	0.258944	0.244		0.026	0.132	-0.155104	0.207104	0.842		0.033	0.079	-0.075388	0.141388	0.677		0.019	0.077	-0.086644	0.124644	0.809		NO CONVERGENCE						NO CONVERGENCE						0.118	0.082	0.005496	0.230504	0.153		-0.15	0.12	-0.31464	0.01464
	Neurodevelopmental
			BL ADHD -> W1 neurodevelopmental	0.1	0.051	0.030028	0.169972	0.052		0.109	0.044	0.048632	0.169368	0.013		0.049	0.046	-0.014112	0.112112	0.287		0.081	0.039	0.027492	0.134508	0.037		0.042	0.042	-0.015624	0.099624	0.327		0.186	0.072	0.087216	0.284784	0.01		0.025	0.045	-0.03674	0.08674	0.578		0.127	0.05	0.0584	0.1956
			W1 ADHD -> W2 neurodevelopmental	0.014	0.034	-0.032648	0.060648	0.687		0.011	0.039	-0.042508	0.064508	0.776		-0.013	0.028	-0.051416	0.025416	0.626		0.015	0.03	-0.02616	0.05616	0.615		0.017	0.034	-0.029648	0.063648	0.617		0.042	0.042	-0.015624	0.099624	0.327		0.047	0.03	0.00584	0.08816	0.115		0	0.034	-0.046648	0.046648
			W2 ADHD -> W3 neurodevelopmental	-0.182	0.262	-0.541464	0.177464	0.487		-0.215	0.134	-0.398848	-0.031152	0.108		0.012	0.149	-0.192428	0.216428	0.934		-0.17	0.105	-0.31406	-0.02594	0.107		-0.017	0.105	-0.16106	0.12706	0.874		0.017	0.034	-0.029648	0.063648	0.617		-0.312	0.373	-0.823756	0.199756	0.404		-0.328	0.168	-0.558496	-0.097504
			BL neurodevelopmental -> W1 ADHD	0.071	0.053	-0.001716	0.143716	0.182		0	0.042	-0.057624	0.057624	1		0.102	0.058	0.022424	0.181576	0.079		-0.008	0.049	-0.075228	0.059228	0.878		0.005	0.047	-0.059484	0.069484	0.907		0.005	0.047	-0.059484	0.069484	0.907		0.135	0.07	0.03896	0.23104	0.055		0.142	0.06	0.05968	0.22432
			W1 neurodevelopmental -> W2 ADHD	0.007	0.041	-0.049252	0.063252	0.873		-0.018	0.035	-0.06602	0.03002	0.614		0.026	0.035	-0.02202	0.07402	0.451		0.002	0.032	-0.041904	0.045904	0.962		0.01	0.034	-0.036648	0.056648	0.761		0.01	0.034	-0.036648	0.056648	0.761		-0.019	0.042	-0.076624	0.038624	0.659		-0.019	0.034	-0.065648	0.027648
			W2 neurodevelopmental -> W3 ADHD	-0.135	0.171	-0.369612	0.099612	0.428		-0.148	0.131	-0.327732	0.031732	0.261		-0.11	0.127	-0.284244	0.064244	0.387		-0.088	0.088	-0.208736	0.032736	0.315		-0.072	0.089	-0.194108	0.050108	0.422		-0.072	0.089	-0.194108	0.050108	0.422		-0.197	0.172	-0.432984	0.038984	0.251		-0.365	0.17	-0.59824	-0.13176
Auto-regressive Associations
	Externalizng
			BL ADHD -> W1 ADHD	0.219	0.083	0.105124	0.332876	0.009		0.344	0.06	0.26168	0.42632	0		0.077	0.088	-0.043736	0.197736	0.376		0.211	0.06	0.12868	0.29332	0		NO CONVERGENCE						NO CONVERGENCE						0.017	0.093	-0.110596	0.144596	0.851		0.156	0.07	0.05996	0.25204
			W1 ADHD -> W2 ADHD	0.052	0.045	-0.00974	0.11374	0.238		0.061	0.045	-0.00074	0.12274	0.17		0.081	0.035	0.03298	0.12902	0.02		0.051	0.036	0.001608	0.100392	0.15		NO CONVERGENCE						NO CONVERGENCE						0.012	0.044	-0.048368	0.072368	0.79		0.04	0.04	-0.01488	0.09488
			W2 ADHD -> W3 ADHD	-0.084	0.143	-0.280196	0.112196	0.558		-0.14	0.169	-0.371868	0.091868	0.407		0.033	0.079	-0.075388	0.141388	0.677		-0.011	0.09	-0.13448	0.11248	0.898		NO CONVERGENCE						NO CONVERGENCE						0.013	0.098	-0.121456	0.147456	0.894		-0.206	0.158	-0.422776	0.010776
			BL Externalizing -> W1 Externalizing	0.172	0.121	0.005988	0.338012	0.153		-0.038	0.216	-0.334352	0.258352	0.861		0.224	0.109	0.074452	0.373548	0.04		-0.011	0.21	-0.29912	0.27712	0.958		NO CONVERGENCE						NO CONVERGENCE						0.248	0.104	0.105312	0.390688	0.017		-0.023	0.216	-0.319352	0.273352
			W1 Externalizing -> W2 Externalizing	0.111	0.059	0.030052	0.191948	0.061		0.118	0.047	0.053516	0.182484	0.011		0.098	0.058	0.018424	0.177576	0.091		0.126	0.044	0.065632	0.186368	0.004		NO CONVERGENCE						NO CONVERGENCE						0.089	0.06	0.00668	0.17132	0.138		0.121	0.045	0.05926	0.18274
			W2 Externalizing -> W3 Externalizing	0.112	0.111	-0.040292	0.264292	0.313		-0.253	0.28	-0.63716	0.13116	0.367		0.158	0.108	0.009824	0.306176	0.144		-0.235	0.267	-0.601324	0.131324	0.379		NO CONVERGENCE						---	---	---	---	---		0.13	0.125	-0.0415	0.3015	0.298		-0.202	0.281	-0.587532	0.183532
	Neurodevelopmental
			BL ADHD -> W1 ADHD	0.303	0.06	0.22068	0.38532	0		0.303	0.06	0.22068	0.38532	0		0.119	0.083	0.005124	0.232876	0.152		0.184	0.059	0.103052	0.264948	0.002		0.186	0.072	0.087216	0.284784	0.01		0.225	0.066	0.134448	0.315552	0.001		0.032	0.084	-0.083248	0.147248	0.703		0.102	0.077	-0.003644	0.207644
			W1 ADHD -> W2 ADHD	0.109	0.043	0.050004	0.167996	0.011		0.109	0.043	0.050004	0.167996	0.011		0.093	0.035	0.04498	0.14102	0.009		0.076	0.036	0.026608	0.125392	0.036		0.042	0.042	-0.015624	0.099624	0.327		0.094	0.041	0.037748	0.150252	0.023		0.037	0.04	-0.01788	0.09188	0.357		0.054	0.037	0.003236	0.104764
			W2 ADHD -> W3 ADHD	-0.144	0.181	-0.392332	0.104332	0.426		-0.144	0.181	-0.392332	0.104332	0.426		0.08	0.108	-0.068176	0.228176	0.457		-0.011	0.086	-0.128992	0.106992	0.036		0.017	0.034	-0.029648	0.063648	0.617		0.113	0.101	-0.025572	0.251572	0.266		-0.016	0.145	-0.21494	0.18294	0.915		-0.279	0.205	-0.56026	0.00226
			BL Neurodevelopmental -> W1 Neurodevelopmental	0	0.042	-0.057624	0.057624	1		0.148	0.071	0.050588	0.245412	0.036		0.262	0.067	0.170076	0.353924	0		-0.02	0.092	-0.146224	0.106224	0.828		0.215	0.074	0.113472	0.316528	0.004		0.186	0.072	0.087216	0.284784	0.01		0.306	0.071	0.208588	0.403412	0		0.139	0.075	0.0361	0.2419
			W1 Neurodevelopmental -> W2 Neurodevelopmental	-0.018	0.035	-0.06602	0.03002	0.614		0.086	0.038	0.033864	0.138136	0.022		0.118	0.038	0.065864	0.170136	0.002		0.163	0.072	0.064216	0.261784	0.024		0.118	0.036	0.068608	0.167392	0.001		0.089	0.037	0.038236	0.139764	0.016		0.106	0.036	0.056608	0.155392	0.003		0.097	0.036	0.047608	0.146392
			W2 Neurodevelopmental -> W3 Neurodevelopmental	-0.148	0.131	-0.327732	0.031732	0.261		-0.133	0.173	-0.370356	0.104356	0.445		-0.348	0.34	-0.81448	0.11848	0.307		0.088	0.037	0.037236	0.138764	0.017		-0.521	0.515	-1.22758	0.18558	0.311		-0.232	0.204	-0.511888	0.047888	0.255		-0.717	0.796	-1.80911	0.375112	0.368		-0.206	0.208	-0.491376	0.079376
[truncated: 1 more columns]

## Sheet: Table S5.
Table S5. Intraclass correlations for ADHD variables and other psychopathology spectra.
	Between-subjects			Within-subjects
Psychopathology Spectra	site	family	subject
Global ADHD	0.0114729	0.317057	0.392445	0.279025
Inattention	0.00793999	0.200077	0.461554	0.330429
Hyperactivity/impulsivity	0.00988952	0.286739	0.378403	0.324969
Cognitive disengagement	0.00633563	0.22184	0.343886	0.427938
Externalizing	0.0125319	0.36717	0.315154	0.305144
Neurodevelopmental	0.0104241	0.301322	0.338754	0.349499

## Sheet: Table S6.
Table S6. Model fit statistics for the latent curve models with structured residuals.
ADHD Variable	Psychopathology Spectrum	χ2	df	CFI	TLI	AIC	BIC	SABIC	RMSEA	SRMR
Global ADHD	Externalizing	39	6	0.999	0.994	367500	367773	367652	0.02	0.01
Inattention		43.644	6	0.999	0.993	309994	310267	310146	0.025	0.006
Hyperactivity/Impulsivity		30.093	6	0.999	0.996	319302	319575	319454	0.02	0.006
Cognitive Disengagement		27.963	6	0.999	0.994	291643	291916	291795	0.019	0.006
Global ADHD	Neurodevelopmental	98	6	0.997	0.987	301410	301682	301562	0.04	0.01
Inattention		103.828	6	0.997	0.984	243292	243564	243444	0.041	0.009
Hyperactivity/Impulsivity		74.165	6	0.997	0.988	257280	257553	257432	0.034	0.008
Cognitive Disengagement		63.812	6	0.997	0.986	221387	221660	221539	0.032	0.008
Note. All p values for the χ2 test statistic were < .001. CFI: Comparative Fit Index; TLI: Tucker-Lewis Index; AIC: Akaike Information Criterion; BIC: Bayesian Information Criterion; SABIC: Sample-size Adjusted Bayesian Information Criterion; RMSEA: Root Mean Square Error of Approximation; SRMR: Standardized Root Mean Square Residual.

## Sheet: Table S7.
Table S7. Parameter estimates for the latent curve model with structured residuals.
		Global ADHD								Inattention								Hyperactivity/Impulsivity								Cognitive Disengagement
			Unstd B	SE	p	Std B	SE	p			Unstd B	SE	p	Std B	SE	p			Unstd B	SE	p	Std B	SE	p			Unstd B	SE	p	Std B	SE	p
Externalizing	Random intercept loadings	ADHD BL	1	0	999	0.836	0.017	0		INA BL	1	0	999	0.835	0.016	0		HI BL	1	0	999	0.796	0.02	0		CD BL	1	0	999	0.773	0.029	0
		ADHD Y1	1	0	999	0.86	0.019	0		INA Y1	1	0	999	0.85	0.017	0		HI Y1	1	0	999	0.831	0.022	0		CD Y1	1	0	999	0.797	0.032	0
		ADHD Y2	1	0	999	0.904	0.017	0		INA Y2	1	0	999	0.868	0.016	0		HI Y2	1	0	999	0.873	0.019	0		CD Y2	1	0	999	0.829	0.028	0
		ADHD Y3	1	0	999	0.902	0.022	0		INA Y3	1	0	999	0.864	0.019	0		HI Y3	1	0	999	0.881	0.026	0		CD Y3	1	0	999	0.811	0.036	0
		EXT BL	1	0	999	0.862	0.03	0		EXT BL	1	0	999	0.863	0.03	0		EXT BL	1	0	999	0.862	0.03	0		EXT BL	1	0	999	0.863	0.03	0
		EXT Y1	1	0	999	0.878	0.031	0		EXT Y1	1	0	999	0.879	0.031	0		EXT Y1	1	0	999	0.878	0.031	0		EXT Y1	1	0	999	0.879	0.031	0
		EXT Y2	1	0	999	0.89	0.025	0		EXT Y2	1	0	999	0.891	0.025	0		EXT Y2	1	0	999	0.89	0.025	0		EXT Y2	1	0	999	0.891	0.025	0
		EXT Y3	1	0	999	0.881	0.035	0		EXT Y3	1	0	999	0.881	0.035	0		EXT Y3	1	0	999	0.88	0.035	0		EXT Y3	1	0	999	0.881	0.035	0
	Random slope loadings	ADHD BL	0	0	999	0	0	999		INA BL	0	0	999	0	0	999		HI BL	0	0	999	0	0	999		CD BL	0	0	999	0	0	999
		ADHD Y1	1	0	999	0.123	0.021	0		INA Y1	1	0	999	0.139	0.018	0		HI Y1	1	0	999	0.084	0.035	0.018		CD Y1	1	0	999	0.167	0.026	0
		ADHD Y2	2	0	999	0.258	0.045	0		INA Y2	2	0	999	0.284	0.037	0		HI Y2	2	0	999	0.176	0.074	0.018		CD Y2	2	0	999	0.348	0.053	0
		ADHD Y3	3	0	999	0.387	0.069	0		INA Y3	3	0	999	0.425	0.056	0		HI Y3	3	0	999	0.266	0.114	0.019		CD Y3	3	0	999	0.51	0.082	0
		EXT BL	0	0	999	0	0	999		EXT BL	0	0	999	0	0	999		EXT BL	0	0	999	0	0	999		EXT BL	0	0	999	0	0	999
		EXT Y1	1	0	999	0.166	0.026	0		EXT Y1	1	0	999	0.165	0.026	0		EXT Y1	1	0	999	0.166	0.026	0		EXT Y1	1	0	999	0.166	0.026	0
		EXT Y2	2	0	999	0.336	0.052	0		EXT Y2	2	0	999	0.334	0.053	0		EXT Y2	2	0	999	0.336	0.052	0		EXT Y2	2	0	999	0.336	0.053	0
		EXT Y3	3	0	999	0.499	0.081	0		EXT Y3	3	0	999	0.496	0.083	0		EXT Y3	3	0	999	0.498	0.081	0		EXT Y3	3	0	999	0.499	0.082	0
	Autoregressive associations	ADHD BL -> ADHD Y1	0.244	0.046	0	0.25	0.05	0		INA BL -> INA Y1	0.115	0.05	0.022	0.112	0.051	0.029		HI BL -> HI Y1	0.206	0.043	0	0.221	0.048	0		CD BL -> CD Y1	0.074	0.062	0.237	0.074	0.064	0.249
		ADHD Y1 -> ADHD Y2	0.064	0.024	0.007	0.075	0.027	0.006		INA Y1 -> INA Y2	0.08	0.021	0	0.083	0.022	0		HI Y1 -> HI Y2	0.057	0.025	0.021	0.064	0.028	0.02		CD Y1 -> CD Y2	0.028	0.026	0.273	0.031	0.028	0.271
		ADHD Y2 -> ADHD Y3	-0.096	0.098	0.329	-0.1	0.106	0.345		INA Y2 -> INA Y3	0.029	0.06	0.632	0.029	0.061	0.629		HI Y2 -> HI Y3	0.021	0.072	0.766	0.022	0.072	0.764		CD Y2 -> CD Y3	-0.074	0.088	0.403	-0.075	0.093	0.415
		EXT BL -> EXT Y1	0.064	0.12	0.595	0.06	0.117	0.605		EXT BL -> EXT Y1	0.104	0.109	0.343	0.099	0.11	0.366		EXT BL -> EXT Y1	0.044	0.125	0.723	0.042	0.122	0.728		EXT BL -> EXT Y1	0.094	0.11	0.394	0.089	0.11	0.415
		EXT Y1 -> EXT Y2	0.124	0.035	0	0.127	0.035	0		EXT Y1 -> EXT Y2	0.125	0.034	0	0.128	0.033	0		EXT Y1 -> EXT Y2	0.121	0.035	0.001	0.125	0.035	0		EXT Y1 -> EXT Y2	0.121	0.034	0	0.125	0.033	0
		EXT Y2 -> EXT Y3	0.006	0.106	0.954	0.006	0.111	0.953		EXT Y2 -> EXT Y3	0.038	0.104	0.716	0.039	0.106	0.712		EXT Y2 -> EXT Y3	0.009	0.103	0.933	0.009	0.108	0.933		EXT Y2 -> EXT Y3	0.046	0.103	0.657	0.048	0.106	0.651
	Cross-lagged associations	EXT BL -> ADHD Y1	-0.011	0.033	0.744	-0.018	0.054	0.739		EXT BL -> INA Y1	0.001	0.013	0.959	0.003	0.051	0.959		EXT BL -> HI Y1	0.009	0.017	0.576	0.029	0.053	0.587		EXT BL -> CD Y1	0.005	0.011	0.658	0.024	0.054	0.664
		EXT Y1 -> ADHD Y2	0.02	0.012	0.111	0.041	0.026	0.11		EXT Y1 -> INA Y2	0.008	0.005	0.087	0.036	0.021	0.089		EXT Y1 -> HI Y2	0.007	0.007	0.333	0.026	0.027	0.331		EXT Y1 -> CD Y2	0.006	0.004	0.145	0.035	0.024	0.144
		EXT Y2 -> ADHD Y3	0.05	0.038	0.185	0.105	0.081	0.195		EXT Y2 -> INA Y3	0.007	0.013	0.558	0.032	0.056	0.562		EXT Y2 -> HI Y3	0.013	0.018	0.457	0.048	0.065	0.461		EXT Y2 -> CD Y3	0.005	0.011	0.669	0.028	0.065	0.67
		ADHD BL -> EXT Y1	0.133	0.091	0.144	0.077	0.055	0.16		INA BL -> EXT Y1	-0.018	0.177	0.921	-0.004	0.041	0.921		HI BL -> EXT Y1	0.339	0.17	0.045	0.111	0.059	0.058		CD BL -> EXT Y1	0.194	0.237	0.412	0.037	0.046	0.42
		ADHD Y1 -> EXT Y2	-0.004	0.049	0.931	-0.002	0.029	0.931		INA Y1 -> EXT Y2	-0.038	0.083	0.645	-0.009	0.02	0.645		HI Y1 -> EXT Y2	0.005	0.083	0.951	0.002	0.026	0.951		CD Y1 -> EXT Y2	0.016	0.137	0.908	0.003	0.027	0.908
		ADHD Y2 -> EXT Y3	0.157	0.139	0.259	0.081	0.073	0.27		INA Y2 -> EXT Y3	0.199	0.203	0.328	0.049	0.051	0.336		HI Y2 -> EXT Y3	0.281	0.21	0.181	0.082	0.063	0.191		CD Y2 -> EXT Y3	0.045	0.344	0.895	0.008	0.063	0.896
	Within-person cross-sectional correlations	ADHD BL – EXT BL	2.404	0.5	0	0.526	0.054	0		INA BL – EXT BL	0.588	0.17	0.001	0.321	0.065	0		HI BL – EXT BL	1.414	0.263	0	0.545	0.049	0		CD BL – EXT BL	0.401	0.134	0.003	0.268	0.069	0
		ADHD Y1 – EXT Y1	2.185	0.187	0	0.484	0.023	0		INA Y1 – EXT Y1	0.592	0.07	0	0.303	0.026	0		HI Y1 – EXT Y1	1.14	0.098	0	0.467	0.025	0		CD Y1 – EXT Y1	0.459	0.063	0	0.297	0.032	0
		ADHD Y2 – EXT Y2	2.003	0.247	0	0.524	0.034	0		INA Y2 – EXT Y2	0.633	0.08	0	0.346	0.031	0		HI Y2 – EXT Y2	1.009	0.131	0	0.464	0.034	0		CD Y2 – EXT Y2	0.37	0.075	0	0.271	0.044	0
		ADHD Y3 – EXT Y3	2.018	0.44	0	0.571	0.071	0		INA Y3 – EXT Y3	0.616	0.143	0	0.356	0.062	0		HI Y3 – EXT Y3	1.049	0.217	0	0.506	0.061	0		CD Y3 – EXT Y3	0.348	0.136	0.011	0.27	0.086	0.002
	Correlations among random intercepts and slopes	ADHD INT ~ EXT INT	7.868	0.546	0	0.662	0.019	0		INA INT ~ EXT INT	2.668	0.183	0	0.562	0.023	0		HI INT ~ EXT INT	4.006	0.288	0	0.691	0.021	0		CD INT ~ EXT INT	1.202	0.146	0	0.387	0.034	0
		ADHD SL ~ EXT SL	0.147	0.083	0.076	0.459	0.153	0.003		INA SL ~ EXT SL	0.063	0.029	0.028	0.434	0.136	0.001		HI SL ~ EXT SL	0.043	0.044	0.323	0.393	0.256	0.125		CD SL ~ EXT SL	0.038	0.023	0.095	0.313	0.145	0.031
		ADHD INT ~ EXT SL	-0.31	0.187	0.097	-0.138	0.069	0.046		INA INT ~ EXT SL	-0.148	0.064	0.02	-0.166	0.059	0.005		HI INT ~ EXT SL	-0.105	0.098	0.283	-0.096	0.079	0.225		CD INT ~ EXT SL	-0.057	0.05	0.256	-0.097	0.077	0.211
		ADHD SL ~ EXT INT	-0.228	0.181	0.207	-0.134	0.092	0.146		INA SL ~ EXT INT	-0.084	0.062	0.172	-0.108	0.073	0.137		HI SL ~ EXT INT	-0.107	0.095	0.261	-0.182	0.133	0.169		CD SL ~ EXT INT	-0.039	0.052	0.449	-0.06	0.076	0.426
		ADHD INT ~ ADHD SL	-0.247	0.1	0.014	-0.267	0.075	0		INA INT ~ INA SL	-0.052	0.015	0.001	-0.307	0.059	0		HI INT ~ HI SL	-0.05	0.029	0.081	-0.321	0.112	0.004		CD INT ~ CD SL	-0.029	0.013	0.02	-0.318	0.091	0.001
		EXT INT ~ EXT SL	-1.313	0.55	0.017	-0.319	0.088	0		EXT INT ~ EXT SL	-1.318	0.555	0.018	-0.322	0.089	0		EXT INT ~ EXT SL	-1.3	0.545	0.017	-0.317	0.088	0		EXT INT ~ EXT SL	-1.317	0.555	0.018	-0.32	0.089	0
	Latent means	ADHD INT	2.495	0.031	0	0.981	0.021	0		INA INT	0.95	0.012	0	0.934	0.019	0		HI INT	1.119	0.016	0	0.901	0.023	0		CD INT	0.427	0.008	0	0.643	0.024	0
		ADHD SL	-0.129	0.008	0	-0.355	0.065	0		INA SL	-0.026	0.003	0	-0.153	0.029	0		HI SL	-0.09	0.004	0	-0.72	0.304	0.018		CD SL	-0.014	0.003	0	-0.099	0.025	0
		EXT INT	4.063	0.058	0	0.87	0.029	0		EXT INT	4.067	0.058	0	0.87	0.029	0		EXT INT	4.062	0.058	0	0.871	0.029	0		EXT INT	4.067	0.058	0	0.871	0.029	0
		EXT SL	-0.126	0.016	0	-0.143	0.028	0		EXT SL	-0.128	0.016	0	-0.146	0.029	0		EXT SL	-0.126	0.016	0	-0.143	0.028	0		EXT SL	-0.128	0.016	0	-0.145	0.029	0
	Latent variances	ADHD INT	6.473	0.308	0	1	0	999		INA INT	1.034	0.044	0	1	0	999		HI INT	1.543	0.087	0	1	0	999		CD INT	0.441	0.038	0	1	0	999
		ADHD SL	0.132	0.047	0.005	1	0	999		INA SL	0.028	0.007	0	1	0	999		HI SL	0.016	0.013	0.238	1	0	999		CD SL	0.019	0.006	0.002	1	0	999
		EXT INT	21.804	1.637	0	1	0	999		EXT INT	21.83	1.648	0	1	0	999		EXT INT	21.771	1.616	0	1	0	999		EXT INT	21.819	1.649	0	1	0	999
		EXT SL	0.777	0.249	0.002	1	0	999		EXT SL	0.769	0.251	0.002	1	0	999		EXT SL	0.774	0.248	0.002	1	0	999		EXT SL	0.777	0.252	0.002	1	0	999
Neurodevelopmental	Random intercept loadings	ADHD BL	1	0	999	0.836	0.018	0		INA BL	1	0	999	0.836	0.017	0		HI BL	1	0	999	0.795	0.02	0		CD BL	1	0	999	0.773	0.029	0
		ADHD Y1	1	0	999	0.856	0.02	0		INA Y1	1	0	999	0.848	0.018	0		HI Y1	1	0	999	0.828	0.022	0		CD Y1	1	0	999	0.793	0.032	0
		ADHD Y2	1	0	999	0.902	0.017	0		INA Y2	1	0	999	0.867	0.016	0		HI Y2	1	0	999	0.871	0.02	0		CD Y2	1	0	999	0.828	0.028	0
		ADHD Y3	1	0	999	0.901	0.022	0		INA Y3	1	0	999	0.864	0.019	0		HI Y3	1	0	999	0.879	0.026	0		CD Y3	1	0	999	0.811	0.036	0
		ND BL	1	0	999	0.82	0.025	0		ND BL	1	0	999	0.819	0.025	0		ND BL	1	0	999	0.818	0.025	0		ND BL	1	0	999	0.821	0.025	0
		ND Y1	1	0	999	0.805	0.026	0		ND Y1	1	0	999	0.803	0.026	0		ND Y1	1	0	999	0.8	0.026	0		ND Y1	1	0	999	0.804	0.027	0
		ND Y2	1	0	999	0.829	0.023	0		ND Y2	1	0	999	0.829	0.024	0		ND Y2	1	0	999	0.827	0.024	0		ND Y2	1	0	999	0.829	0.024	0
		ND Y3	1	0	999	0.815	0.03	0		ND Y3	1	0	999	0.814	0.03	0		ND Y3	1	0	999	0.813	0.03	0		ND Y3	1	0	999	0.816	0.03	0
	Random slope loadings	ADHD BL	0	0	999	0	0	999		INA BL	0	0	999	0	0	999		HI BL	0	0	999	0	0	999		CD BL	0	0	999	0	0	999
		ADHD Y1	1	0	999	0.129	0.02	0		INA Y1	1	0	999	0.144	0.018	0		HI Y1	1	0	999	0.089	0.033	0.008		CD Y1	1	0	999	0.176	0.024	0
		ADHD Y2	2	0	999	0.271	0.043	0		INA Y2	2	0	999	0.295	0.036	0		HI Y2	2	0	999	0.187	0.07	0.008		CD Y2	2	0	999	0.369	0.05	0
		ADHD Y3	3	0	999	0.407	0.066	0		INA Y3	3	0	999	0.441	0.055	0		HI Y3	3	0	999	0.282	0.108	0.009		CD Y3	3	0	999	0.541	0.077	0
		ND BL	0	0	999	0	0	999		ND BL	0	0	999	0	0	999		ND BL	0	0	999	0	0	999		ND BL	0	0	999	0	0	999
		ND Y1	1	0	999	0.181	0.02	0		ND Y1	1	0	999	0.181	0.02	0		ND Y1	1	0	999	0.182	0.02	0		ND Y1	1	0	999	0.183	0.019	0
		ND Y2	2	0	999	0.372	0.041	0		ND Y2	2	0	999	0.374	0.041	0		ND Y2	2	0	999	0.376	0.041	0		ND Y2	2	0	999	0.377	0.041	0
		ND Y3	3	0	999	0.548	0.064	0		ND Y3	3	0	999	0.552	0.064	0		ND Y3	3	0	999	0.555	0.063	0		ND Y3	3	0	999	0.557	0.063	0
	Autoregressive associations	ADHD BL -> ADHD Y1	0.241	0.042	0	0.245	0.046	0		INA BL -> INA Y1	0.122	0.05	0.014	0.118	0.05	0.02		HI BL -> HI Y1	0.216	0.039	0	0.23	0.045	0		CD BL -> CD Y1	0.056	0.06	0.353	0.056	0.061	0.362
		ADHD Y1 -> ADHD Y2	0.083	0.022	0	0.1	0.026	0		INA Y1 -> INA Y2	0.091	0.021	0	0.096	0.022	0		HI Y1 -> HI Y2	0.062	0.024	0.008	0.071	0.027	0.008		CD Y1 -> CD Y2	0.041	0.024	0.09	0.046	0.027	0.091
		ADHD Y2 -> ADHD Y3	-0.058	0.1	0.561	-0.062	0.11	0.571		INA Y2 -> INA Y3	0.032	0.061	0.599	0.033	0.063	0.594		HI Y2 -> HI Y3	0.043	0.075	0.568	0.044	0.075	0.562		CD Y2 -> CD Y3	-0.088	0.097	0.365	-0.092	0.105	0.379
		ND BL -> ND Y1	0.153	0.057	0.008	0.14	0.057	0.013		ND BL -> ND Y1	0.185	0.058	0.001	0.169	0.058	0.003		ND BL -> ND Y1	0.168	0.059	0.004	0.154	0.058	0.008		ND BL -> ND Y1	0.172	0.06	0.005	0.156	0.059	0.009
		ND Y1 -> ND Y2	0.085	0.023	0	0.099	0.026	0		ND Y1 -> ND Y2	0.092	0.023	0	0.107	0.025	0		ND Y1 -> ND Y2	0.092	0.023	0	0.108	0.025	0		ND Y1 -> ND Y2	0.09	0.023	0	0.105	0.025	0
		ND Y2 -> ND Y3	-0.111	0.104	0.289	-0.129	0.129	0.318		ND Y2 -> ND Y3	-0.156	0.114	0.174	-0.182	0.146	0.211		ND Y2 -> ND Y3	-0.171	0.115	0.139	-0.202	0.15	0.178		ND Y2 -> ND Y3	-0.126	0.114	0.269	-0.148	0.143	0.303
	Cross-lagged associations	ND BL -> ADHD Y1	0.01	0.05	0.849	0.007	0.038	0.85		ND BL -> INA Y1	0.003	0.023	0.904	0.005	0.04	0.904		ND BL -> HI Y1	0.023	0.026	0.377	0.032	0.037	0.388		ND BL -> CD Y1	0.04	0.021	0.063	0.089	0.05	0.073
		ND Y1 -> ADHD Y2	-0.001	0.025	0.975	-0.001	0.024	0.975		ND Y1 -> INA Y2	0.006	0.01	0.544	0.013	0.021	0.543		ND Y1 -> HI Y2	0.013	0.014	0.36	0.022	0.024	0.357		ND Y1 -> CD Y2	-0.005	0.009	0.592	-0.013	0.025	0.594
		ND Y2 -> ADHD Y3	-0.085	0.092	0.359	-0.077	0.084	0.362		ND Y2 -> INA Y3	-0.029	0.034	0.402	-0.053	0.062	0.398		ND Y2 -> HI Y3	-0.041	0.044	0.356	-0.061	0.066	0.354		ND Y2 -> CD Y3	-0.065	0.033	0.051	-0.162	0.085	0.056
		ADHD BL -> ND Y1	0.055	0.027	0.044	0.068	0.035	0.051		INA BL -> ND Y1	0.043	0.064	0.501	0.021	0.032	0.503		HI BL -> ND Y1	0.103	0.046	0.024	0.072	0.033	0.029		CD BL -> ND Y1	0.126	0.093	0.172	0.051	0.038	0.184
		ADHD Y1 -> ND Y2	0.02	0.017	0.247	0.028	0.024	0.246		INA Y1 -> ND Y2	0.025	0.031	0.415	0.015	0.019	0.415		HI Y1 -> ND Y2	0.023	0.028	0.406	0.018	0.021	0.406		CD Y1 -> ND Y2	0.058	0.05	0.241	0.028	0.023	0.24
		ADHD Y2 -> ND Y3	-0.086	0.069	0.214	-0.117	0.097	0.225		INA Y2 -> ND Y3	-0.065	0.102	0.521	-0.044	0.069	0.527		HI Y2 -> ND Y3	-0.037	0.101	0.716	-0.029	0.081	0.717		CD Y2 -> ND Y3	-0.415	0.205	0.043	-0.204	0.106	0.054
	Within-person cross-sectional correlations	ADHD BL – ND BL	0.891	0.186	0	0.435	0.055	0		INA BL – ND BL	0.208	0.065	0.001	0.253	0.063	0		HI BL – ND BL	0.447	0.094	0	0.383	0.054	0		CD BL – ND BL	0.229	0.06	0	0.343	0.064	0
		ADHD Y1 – ND Y1	0.963	0.067	0	0.459	0.02	0		INA Y1 – ND Y1	0.3	0.025	0	0.329	0.021	0		HI Y1 – ND Y1	0.42	0.033	0	0.368	0.021	0		CD Y1 – ND Y1	0.269	0.026	0	0.373	0.027	0
		ADHD Y2 – ND Y2	0.615	0.102	0	0.392	0.042	0		INA Y2 – ND Y2	0.189	0.035	0	0.252	0.037	0		HI Y2 – ND Y2	0.292	0.049	0	0.328	0.04	0		CD Y2 – ND Y2	0.123	0.035	0	0.222	0.051	0
		ADHD Y3 – ND Y3	0.337	0.248	0.173	0.272	0.148	0.066		INA Y3 – ND Y3	0.112	0.081	0.165	0.184	0.108	0.089		HI Y3 – ND Y3	0.169	0.107	0.115	0.233	0.115	0.042		CD Y3 – ND Y3	0.024	0.088	0.79	0.055	0.196	0.778
	Correlations among random intercepts and slopes	ADHD INT ~ ND INT	3.429	0.213	0	0.767	0.018	0		INA INT ~ ND INT	1.199	0.071	0	0.671	0.023	0		HI INT ~ ND INT	1.507	0.108	0	0.693	0.024	0		CD INT ~ ND INT	0.721	0.067	0	0.617	0.03	0
		ADHD SL ~ ND SL	0.123	0.033	0	0.813	0.101	0		INA SL ~ ND SL	0.046	0.012	0	0.669	0.111	0		HI SL ~ ND SL	0.042	0.016	0.01	0.785	0.228	0.001		CD SL ~ ND SL	0.039	0.011	0	0.663	0.106	0
		ADHD INT ~ ND SL	-0.136	0.071	0.057	-0.136	0.062	0.029		INA INT ~ ND SL	-0.066	0.025	0.007	-0.165	0.053	0.002		HI INT ~ ND SL	-0.042	0.036	0.247	-0.084	0.068	0.212		CD INT ~ ND SL	-0.03	0.022	0.181	-0.113	0.077	0.14
		ADHD SL ~ ND INT	-0.169	0.068	0.013	-0.252	0.081	0.002		INA SL ~ ND INT	-0.062	0.024	0.008	-0.205	0.068	0.003		HI SL ~ ND INT	-0.081	0.034	0.019	-0.347	0.135	0.01		CD SL ~ ND INT	-0.027	0.023	0.237	-0.105	0.081	0.192
		ADHD INT ~ ADHD SL	-0.243	0.1	0.016	-0.251	0.075	0.001		INA INT ~ INA SL	-0.053	0.015	0.001	-0.3	0.059	0		HI INT ~ HI SL	-0.049	0.029	0.091	-0.296	0.11	0.007		CD INT ~ CD SL	-0.03	0.013	0.02	-0.304	0.09	0.001
		ND INT ~ ND SL	-0.139	0.071	0.051	-0.2	0.082	0.014		ND INT ~ ND SL	-0.138	0.072	0.055	-0.197	0.082	0.017		ND INT ~ ND SL	-0.133	0.072	0.064	-0.19	0.083	0.022		ND INT ~ ND SL	-0.142	0.073	0.05	-0.201	0.082	0.014
	Latent means	ADHD INT	2.491	0.031	0	0.981	0.021	0		INA INT	0.948	0.012	0	0.934	0.02	0		HI INT	1.117	0.016	0	0.901	0.023	0		CD INT	0.425	0.009	0	0.641	0.024	0
		ADHD SL	-0.128	0.008	0	-0.335	0.056	0		INA SL	-0.025	0.003	0	-0.145	0.027	0		HI SL	-0.089	0.004	0	-0.674	0.254	0.008		CD SL	-0.014	0.003	0	-0.092	0.022	0
		ND INT	1.58	0.022	0	0.897	0.027	0		ND INT	1.58	0.022	0	0.898	0.028	0		ND INT	1.578	0.022	0	0.899	0.028	0		ND INT	1.58	0.022	0	0.897	0.028	0
		ND SL	-0.011	0.007	0.097	-0.028	0.017	0.099		ND SL	-0.012	0.007	0.087	-0.029	0.017	0.089		ND SL	-0.011	0.007	0.103	-0.027	0.017	0.104		ND SL	-0.011	0.007	0.087	-0.029	0.017	0.089
	Latent variances	ADHD INT	6.445	0.308	0	1	0	999		INA INT	1.031	0.044	0	1	0	999		HI INT	1.537	0.088	0	1	0	999		CD INT	0.44	0.038	0	1	0	999
		ADHD SL	0.146	0.047	0.002	1	0	999		INA SL	0.03	0.007	0	1	0	999		HI SL	0.018	0.013	0.187	1	0	999		CD SL	0.022	0.006	0	1	0	999
		ND INT	3.103	0.216	0	1	0	999		ND INT	3.095	0.216	0	1	0	999		ND INT	3.079	0.216	0	1	0	999		ND INT	3.107	0.219	0	1	0	999
		ND SL	0.156	0.035	0	1	0	999		ND SL	0.158	0.036	0	1	0	999		ND SL	0.16	0.035	0	1	0	999		ND SL	0.161	0.035	0	1	0	999

## Sheet: Figure S1.
Figure S1. Cross-lagged associations between ADHD and another psychopathology (e.g., externalizing, neurodevelopmental) across four assessment waves
Note. The squares reflect correlation coefficients, and the shaded area around them reflects the 83% confidence interval. We used an 83% rather than a 95% confidence interval to avoid overly stringent comparisons of estimates. The dashed gray line indicates a standardized beta of zero. Red = Externalizing spectrum; Green = Neurodevelopmental spectrum; Blue = Internalizing spectrum.
